# Supplementary material for: A deep learning model for predicting essential proteins based on an attention mechanism
Source: Front Genet. 2026 Apr 15;17:1688627. doi: 10.3389/fgene.2026.1688627 (PMC13124125; doi:10.3389/fgene.2026.1688627)
Supplement: Supplementary file 6 [file Table5.xlsx]

## Sheet: Sheet1
YAL001C YBL058W
YAL001C YBR123C
YAL001C YDL014W
YAL001C YDR155C
YAL001C YDR362C
YAL001C YDR381W
YAL001C YEL026W
YAL001C YGR047C
YAL001C YML104C
YAL001C YOR110W
YAL001C YPL007C
YAL007C YAR002C-A
YAL007C YBL002W
YAL007C YBL003C
YAL007C YBL075C
YAL007C YBR009C
YAL007C YBR010W
YAL007C YDR086C
YAL007C YDR174W
YAL007C YDR381W
YAL007C YDR519W
YAL007C YGL008C
YAL007C YGL049C
YAL007C YGL055W
YAL007C YGL200C
YAL007C YGR231C
YAL007C YIL035C
YAL007C YJL034W
YAL007C YKR072C
YAL007C YLR075W
YAL007C YLR150W
YAL007C YLR342W
YAL007C YML012W
YAL007C YMR072W
YAL007C YMR214W
YAL007C YNL055C
YAL007C YNL121C
YAL007C YOL012C
YAL007C YOR058C
YAL007C YPL128C
YAL007C YPL146C
YAL011W YBL003C
YAL011W YBR010W
YAL011W YDR174W
YAL011W YDR190C
YAL011W YDR227W
YAL011W YDR334W
YAL011W YDR485C
YAL011W YJL081C
YAL011W YLR085C
YAL011W YML041C
YAL011W YOL012C
YAL011W YPL216W
YAL011W YPL235W
YAL016W YBR023C
YAL016W YBR185C
YAL016W YDL080C
YAL016W YDL134C
YAL016W YDL156W
YAL016W YDL188C
YAL016W YGL190C
YAL016W YGR161C
YAL016W YHR132W-A
YAL016W YIL130W
YAL016W YML109W
YAL016W YMR273C
YAL016W YNL209W
YAL016W YOR014W
YAL016W YPL152W
YAL017W YLR150W
YAL019W YAL026C
YAL019W YDR381W
YAL019W YIL035C
YAL019W YKR071C
YAL019W YML104C
YAL019W YOR061W
YAL019W YPL224C
YAL021C YAR010C
YAL021C YBL003C
YAL021C YBR010W
YAL021C YBR299W
YAL021C YCR093W
YAL021C YDL053C
YAL021C YDL081C
YAL021C YDR087C
YAL021C YDR174W
YAL021C YDR252W
YAL021C YEL026W
YAL021C YER013W
YAL021C YER068W
YAL021C YFL016C
YAL021C YHR121W
YAL021C YHR193C
YAL021C YKL054C
YAL021C YLR177W
YAL021C YNR052C
YAL024C YER162C
YAL024C YHR158C
YAL024C YNL312W
YAL026C YML069W
YAL027W YAL029C
YAL027W YBR109C
YAL027W YCR009C
YAL027W YCR028C-A
YAL027W YCR087C-A
YAL027W YDL014W
YAL027W YDL156W
YAL027W YDR060W
YAL027W YDR174W
YAL027W YDR381W
YAL027W YDR388W
YAL027W YDR412W
YAL027W YDR507C
YAL027W YGL106W
YAL027W YGR086C
YAL027W YGR237C
YAL027W YHR121W
YAL027W YIL095W
YAL027W YIL105C
YAL027W YIL148W
YAL027W YKL191W
YAL027W YLL018C
YAL027W YLR175W
YAL027W YLR429W
YAL027W YML095C
YAL027W YMR078C
YAL027W YNL106C
YAL027W YNL312W
YAL027W YOL077C
YAL027W YOR206W
YAL027W YOR294W
YAL027W YOR326W
YAL027W YPL004C
YAL027W YPL022W
YAL027W YPL146C
YAL027W YPR169W
YAL027W YPR171W
YAL029C YML096W
YAL033W YBR167C
YAL033W YBR257W
YAL033W YHR062C
YAL033W YNL221C
YAL034C YER110C
YAL034W-A YDR381W
YAL034W-A YGR032W
YAL034W-A YIR010W
YAL034W-A YMR117C
YAL034W-A YPL233W
YAL041W YKL155C
YAL043C YAL046C
YAL043C YBL076C
YAL043C YBL101C
YAL043C YBR119W
YAL043C YDL199C
YAL043C YDR195W
YAL043C YGR156W
YAL043C YJL052W
YAL043C YJR093C
YAL043C YKL059C
YAL043C YLR115W
YAL043C YLR277C
YAL043C YLR303W
YAL051W YCR087C-A
YAL051W YDR060W
YAL051W YDR412W
YAL051W YIL036W
YAL051W YKL172W
YAL051W YLR197W
YAL051W YOR310C
YAL051W YPL146C
YAL051W YPR169W
YAL059W YMR124W
YAL060W YGL167C
YAL060W YKR093W
YAL060W YNL087W
YAL060W YNL327W
YAL061W YAL060W
YAR002W YGR067C
YAR002W YIL130W
YAR002W YLR335W
YAR002W YLR347C
YAR002W YNL189W
YAR003W YBR175W
YAR003W YDR469W
YAR003W YER062C
YAR003W YLR015W
YAR003W YPL138C
YAR007C YAR010C
YAR007C YBL002W
YAR007C YBL003C
YAR007C YBR009C
YAR007C YBR010W
YAR007C YCR028C-A
YAR007C YDL022W
YAR007C YDL140C
YAR007C YDL233W
YAR007C YDR129C
YAR007C YDR174W
YAR007C YDR264C
YAR007C YDR385W
YAR007C YDR477W
YAR007C YDR495C
YAR007C YDR499W
YAR007C YDR513W
YAR007C YEL002C
YAR007C YEL030W
YAR007C YER087C-B
YAR007C YFL014W
YAR007C YGL106W
YAR007C YGR008C
YAR007C YGR080W
YAR007C YGR086C
YAR007C YHR164C
YAR007C YJL173C
YAR007C YKL154W
YAR007C YLR314C
YAR007C YLR429W
YAR007C YMR089C
YAR007C YNL263C
YAR007C YNL312W
YAR007C YOR355W
YAR007C YPL004C
YAR007C YPL084W
YAR015W YPL240C
YAR044W YAR015W
YAR044W YAR042W
YAR044W YDL164C
YAR044W YDR148C
YAR044W YDR183W
YAR044W YFR024C
YAR044W YHR205W
YAR044W YKR089C
YAR044W YNL329C
YAR044W YOL122C
YAR044W YOR326W
YAR071W YAL062W
YAR071W YBR079C
YAR071W YBR093C
YAR071W YCR038C
YAR071W YDR155C
YAR071W YFR055W
YAR071W YGL245W
YAR071W YIL035C
YAR071W YNL209W
YAR071W YOR361C
YAR071W YOR375C
YAR073W YCR053W
YAR073W YHR197W
YAR073W YHR216W
YAR073W YLR432W
YAR073W YML056C
YBL002W YBL003C
YBL002W YBR009C
YBL002W YBR097W
YBL002W YDR174W
YBL002W YDR320C
YBL002W YDR420W
YBL002W YER060W
YBL002W YGL207W
YBL002W YGL241W
YBL002W YIL035C
YBL002W YJL001W
YBL002W YJL042W
YBL002W YJR114W
YBL002W YKR048C
YBL002W YML010W
YBL002W YML014W
YBL002W YML069W
YBL002W YMR072W
YBL002W YOL012C
YBL002W YOL054W
YBL002W YPR184W
YBL003C YAL017W
YBL003C YBL046W
YBL003C YBR009C
YBL003C YBR010W
YBL003C YCL011C
YBL003C YCR028C-A
YBL003C YDR054C
YBL003C YDR174W
YBL003C YEL023C
YBL003C YER095W
YBL003C YGL207W
YBL003C YGL241W
YBL003C YHL024W
YBL003C YHR052W
YBL003C YHR089C
YBL003C YIL035C
YBL003C YIL148W
YBL003C YIL173W
YBL003C YJL034W
YBL003C YKR048C
YBL003C YLR150W
YBL003C YLR153C
YBL003C YML012W
YBL003C YML069W
YBL003C YML103C
YBL003C YML109W
YBL003C YMR044W
YBL003C YMR072W
YBL003C YNL102W
YBL003C YNL201C
YBL003C YOR058C
YBL003C YOR061W
YBL003C YOR159C
YBL003C YPL127C
YBL003C YPR052C
YBL008W YBR215W
YBL016W YBR072W
YBL016W YDR171W
YBL016W YLR259C
YBL016W YNL246W
YBL017C YBR079C
YBL017C YMR229C
YBL019W YCR028C-A
YBL021C YOR358W
YBL022C YER062C
YBL023C YDR022C
YBL023C YER062C
YBL023C YER069W
YBL023C YJL163C
YBL023C YOR048C
YBL023C YOR346W
YBL024W YBL023C
YBL024W YDL014W
YBL024W YDR283C
YBL024W YDR381W
YBL024W YIL070C
YBL024W YLR150W
YBL024W YLR175W
YBL024W YNL308C
YBL024W YOL041C
YBL024W YOR243C
YBL026W YDL199C
YBL026W YDR378C
YBL026W YER146W
YBL026W YJR022W
YBL026W YMR268C
YBL032W YBR017C
YBL032W YCR028C-A
YBL032W YGL105W
YBL032W YGL229C
YBL032W YGL245W
YBL032W YLR045C
YBL032W YLR175W
YBL032W YNL183C
YBL032W YNL238W
YBL035C YHR127W
YBL035C YLR006C
YBL035C YNL102W
YBL035C YOR355W
YBL035C YPL240C
YBL036C YLR150W
YBL036C YNL247W
YBL037W YNL265C
YBL037W YOL062C
YBL038W YGR093W
YBL038W YJL200C
YBL038W YKR006C
YBL038W YLR399C
YBL039C YGL022W
YBL039C YGR170W
YBL039C YKR101W
YBL039C YLR347C
YBL039C YLR387C
YBL039C YMR025W
YBL039C YMR205C
YBL039C YNL209W
YBL039C YOR113W
YBL039C YPL167C
YBL041W YFR050C
YBL041W YGL011C
YBL041W YGR135W
YBL041W YGR253C
YBL041W YJL001W
YBL041W YML092C
YBL041W YMR314W
YBL041W YOL038W
YBL041W YOR362C
YBL041W YPR103W
YBL045C YHR114W
YBL045C YIL123W
YBL045C YLR095C
YBL045C YLR150W
YBL045C YLR454W
YBL045C YOR284W
YBL045C YPR191W
YBL046W YDR075W
YBL046W YDR293C
YBL046W YGR063C
YBL046W YML010W
YBL046W YNL201C
YBL047C YJL148W
YBL052C YBL003C
YBL052C YBR010W
YBL052C YGR068C
YBL052C YPR031W
YBL056W YBL079W
YBL056W YIL063C
YBL056W YLR240W
YBL056W YPL061W
YBL056W YPR160W
YBL058W YAL024C
YBL058W YBR155W
YBL058W YDL126C
YBL058W YDR283C
YBL058W YDR388W
YBL058W YHR064C
YBL058W YLR249W
YBL067C YER030W
YBL067C YML105C
YBL067C YOL087C
YBL071W-A YAL020C
YBL071W-A YBR019C
YBL071W-A YCR009C
YBL071W-A YDR174W
YBL071W-A YDR385W
YBL071W-A YDR388W
YBL071W-A YEL037C
YBL071W-A YGL106W
YBL071W-A YGR258C
YBL071W-A YHR103W
YBL071W-A YIL103W
YBL071W-A YKL191W
YBL071W-A YLR384C
YBL071W-A YLR429W
YBL071W-A YNL271C
YBL074C YCR030C
YBL074C YDL148C
YBL074C YDL215C
YBL074C YDR040C
YBL074C YGR074W
YBL074C YHL008C
YBL074C YHL009W-B
YBL074C YHR042W
YBL074C YHR165C
YBL074C YJR080C
YBL074C YJR105W
YBL074C YLR147C
YBL074C YLR347C
YBL074C YMR029C
YBL074C YNL087W
YBL074C YOR159C
YBL074C YPR182W
YBL076C YKL171W
YBL076C YMR207C
YBL076C YOR001W
YBL079W YDR129C
YBL079W YDR388W
YBL079W YGL106W
YBL079W YLR429W
YBL079W YMR153W
YBL079W YPL146C
YBL084C YGL240W
YBL086C YDR087C
YBL086C YDR289C
YBL086C YLR045C
YBL086C YLR259C
YBL091C YBR072W
YBL091C YDR381W
YBL091C YDR388W
YBL093C YBR193C
YBL093C YBR253W
YBL093C YDL005C
YBL093C YDR308C
YBL093C YDR381W
YBL093C YER022W
YBL093C YGL025C
YBL093C YGL127C
YBL093C YGR198W
YBL093C YHR041C
YBL093C YHR058C
YBL093C YHR121W
YBL093C YLR150W
YBL093C YNR010W
YBL093C YOL051W
YBL093C YOL135C
YBL093C YOR174W
YBL093C YPR070W
YBL093C YPR168W
YBL097W YDR388W
YBL097W YFR031C
YBL097W YGR135W
YBL097W YLR086W
YBL097W YLR272C
YBL103C YBL002W
YBL103C YBR010W
YBL103C YBR081C
YBL103C YDR174W
YBL103C YDR176W
YBL103C YJL052W
YBL103C YMR223W
YBL103C YOL067C
YBR001C YBR109C
YBR001C YBR127C
YBR001C YDR171W
YBR001C YDR388W
YBR001C YGL106W
YBR001C YLR429W
YBR001C YNL106C
YBR001C YOL016C
YBR001C YOR326W
YBR001C YPR171W
YBR006W YGR086C
YBR009C YAL039C
YBR009C YBR010W
YBR009C YBR125C
YBR009C YBR245C
YBR009C YCL040W
YBR009C YCR028C-A
YBR009C YDL014W
YBR009C YDL126C
YBR009C YDL215C
YBR009C YDR152W
YBR009C YDR174W
YBR009C YDR306C
YBR009C YDR388W
YBR009C YEL056W
YBR009C YFL013C
YBR009C YFL021W
YBR009C YGL207W
YBR009C YIL070C
YBR009C YJL115W
YBR009C YJL173C
YBR009C YKR048C
YBR009C YKR081C
YBR009C YLL022C
YBR009C YLR150W
YBR009C YLR175W
YBR009C YLR310C
YBR009C YLR372W
YBR009C YML069W
YBR009C YMR044W
YBR009C YMR072W
YBR009C YMR284W
YBR009C YNL312W
YBR009C YOL006C
YBR009C YOL031C
YBR009C YOL054W
YBR009C YOL077C
YBR009C YOR191W
YBR009C YOR217W
YBR009C YPL001W
YBR009C YPR052C
YBR010W YBL002W
YBR010W YBL094C
YBR010W YBR090C-A
YBR010W YBR245C
YBR010W YCL016C
YBR010W YDL048C
YBR010W YDL117W
YBR010W YDR174W
YBR010W YDR176W
YBR010W YEL056W
YBR010W YFL004W
YBR010W YGL097W
YBR010W YGL122C
YBR010W YGL207W
YBR010W YGR081C
YBR010W YGR160W
YBR010W YIL070C
YBR010W YIL168W
YBR010W YJL115W
YBR010W YKL010C
YBR010W YKR048C
YBR010W YLL022C
YBR010W YLR150W
YBR010W YML069W
YBR010W YMR044W
YBR010W YMR072W
YBR010W YMR106C
YBR010W YMR284W
YBR010W YMR288W
YBR010W YNL054W
YBR010W YNL167C
YBR010W YNL326C
YBR010W YNL329C
YBR010W YOL006C
YBR010W YOL027C
YBR010W YOL054W
YBR010W YOR172W
YBR010W YPL001W
YBR010W YPL075W
YBR010W YPR052C
YBR017C YBR189W
YBR017C YGL122C
YBR030W YDR388W
YBR030W YGL106W
YBR030W YLR244C
YBR030W YMR186W
YBR030W YOR326W
YBR049C YBL003C
YBR049C YBL101W-B
YBR049C YBR010W
YBR049C YDL102W
YBR049C YDR174W
YBR049C YER007W
YBR049C YER076C
YBR049C YML127W
YBR049C YMR035W
YBR049C YMR196W
YBR049C YOR261C
YBR054W YBL084C
YBR054W YDR381W
YBR055C YDR378C
YBR055C YER029C
YBR055C YGR074W
YBR057C YDL076C
YBR057C YLL040C
YBR057C YLR347C
YBR058C YBL034C
YBR058C YBR072W
YBR058C YBR109C
YBR058C YBR112C
YBR058C YBR234C
YBR058C YDL131W
YBR058C YDL182W
YBR058C YDL215C
YBR058C YDR129C
YBR058C YDR177W
YBR058C YDR363W-A
YBR058C YDR388W
YBR058C YDR397C
YBR058C YEL030W
YBR058C YER098W
YBR058C YFR034C
YBR058C YGL106W
YBR058C YGR116W
YBR058C YIL094C
YBR058C YIL116W
YBR058C YIL126W
YBR058C YIL148W
YBR058C YKL165C-A
YBR058C YLR177W
YBR058C YLR226W
YBR058C YLR320W
YBR058C YLR384C
YBR058C YML017W
YBR058C YML072C
YBR058C YMR028W
YBR058C YMR108W
YBR058C YOR046C
YBR058C YOR198C
YBR058C YOR329C
YBR058C YPL084W
YBR058C YPL085W
YBR058C YPL183C
YBR058C YPR042C
YBR058C YPR127W
YBR060C YBL002W
YBR060C YBL003C
YBR060C YBR009C
YBR060C YBR010W
YBR060C YDL053C
YBR060C YDR174W
YBR060C YDR310C
YBR060C YDR381W
YBR060C YGR167W
YBR060C YHR118C
YBR060C YJL087C
YBR060C YLL004W
YBR060C YLR150W
YBR060C YLR185W
YBR060C YML007W
YBR060C YML065W
YBR060C YMR025W
YBR060C YMR072W
YBR060C YMR233W
YBR060C YOR294W
YBR060C YPL001W
YBR060C YPL216W
YBR060C YPR052C
YBR060C YPR162C
YBR061C YAR070C
YBR061C YIR026C
YBR061C YKL210W
YBR062C YMR083W
YBR067C YER151C
YBR072W YBR127C
YBR072W YJL047C
YBR072W YMR083W
YBR072W YOR159C
YBR072W YPR056W
YBR073W YGR126W
YBR079C YAL016W
YBR079C YAL017W
YBR079C YAL019W
YBR079C YBL035C
YBR079C YBR247C
YBR079C YCR042C
YBR079C YCR087C-A
YBR079C YDL233W
YBR079C YDR055W
YBR079C YDR104C
YBR079C YDR155C
YBR079C YDR429C
YBR079C YDR505C
YBR079C YEL030W
YBR079C YER025W
YBR079C YGL106W
YBR079C YGL136C
YBR079C YGR258C
YBR079C YJL187C
YBR079C YJR007W
YBR079C YJR045C
YBR079C YKL182W
YBR079C YLL057C
YBR079C YLR127C
YBR079C YLR192C
YBR079C YLR259C
YBR079C YML028W
YBR079C YMR089C
YBR079C YMR116C
YBR079C YMR146C
YBR079C YMR186W
YBR079C YMR205C
YBR079C YMR309C
YBR079C YNL244C
YBR079C YNL250W
YBR079C YOR093C
YBR079C YOR361C
YBR079C YPL066W
YBR079C YPR041W
YBR079C YPR116W
YBR081C YBR198C
YBR081C YDR069C
YBR081C YLR055C
YBR081C YMR223W
YBR081C YOL148C
YBR081C YPL254W
YBR082C YDL053C
YBR082C YDR059C
YBR082C YER068W
YBR082C YKL010C
YBR082C YOR257W
YBR082C YOR294W
YBR084W YDL130W
YBR084W YDR535C
YBR084W YIL152W
YBR084W YOL138C
YBR087W YBR010W
YBR087W YCL016C
YBR087W YDR087C
YBR087W YDR171W
YBR087W YEL026W
YBR087W YJR068W
YBR087W YLR150W
YBR087W YLR223C
YBR087W YML105C
YBR087W YNL290W
YBR087W YOR217W
YBR088C YGR285C
YBR088C YIL002C
YBR088C YJL204C
YBR088C YMR232W
YBR094W YEL015W
YBR094W YNL050C
YBR095C YAL013W
YBR095C YIL084C
YBR095C YMR263W
YBR095C YNL097C
YBR095C YNL330C
YBR095C YOL004W
YBR095C YPL139C
YBR095C YPL181W
YBR101C YBL075C
YBR101C YBR115C
YBR101C YDL215C
YBR101C YER129W
YBR101C YHL009W-B
YBR101C YJL073W
YBR101C YJL076W
YBR101C YJR155W
YBR101C YLR433C
YBR101C YNL318C
YBR101C YPR105C
YBR103W YCR033W
YBR103W YDR087C
YBR103W YDR155C
YBR103W YDR464W
YBR103W YEL026W
YBR103W YHR121W
YBR103W YIL112W
YBR103W YJR009C
YBR103W YKR029C
YBR103W YLR347C
YBR103W YOR028C
YBR107C YBR211C
YBR107C YDL215C
YBR107C YDR254W
YBR107C YDR318W
YBR107C YFR022W
YBR107C YGR179C
YBR107C YJR135C
YBR107C YLR315W
YBR107C YPL018W
YBR107C YPR046W
YBR108W YCR009C
YBR108W YDR388W
YBR108W YGR086C
YBR108W YPL004C
YBR109C YGL242C
YBR109C YMR109W
YBR109C YMR315W
YBR112C YHR019C
YBR112C YNL311C
YBR115C YCR030C
YBR115C YKL101W
YBR115C YPL070W
YBR115C YPR074C
YBR119W YBR101C
YBR119W YDL215C
YBR119W YDR122W
YBR119W YDR247W
YBR119W YER029C
YBR119W YGR013W
YBR119W YGR074W
YBR119W YIL061C
YBR119W YKL012W
YBR119W YLR147C
YBR119W YLR275W
YBR119W YML046W
YBR119W YPL051W
YBR119W YPR182W
YBR123C YDR362C
YBR123C YGR047C
YBR123C YJR007W
YBR123C YNL020C
YBR123C YOR110W
YBR123C YPL007C
YBR125C YBR169C
YBR125C YDR071C
YBR125C YKR081C
YBR127C YDL185W
YBR127C YDR328C
YBR127C YEL051W
YBR127C YGR020C
YBR127C YHR039C-B
YBR127C YJR033C
YBR127C YJR076C
YBR127C YKL082C
YBR127C YPR036W
YBR130C YAL029C
YBR130C YBR109C
YBR130C YDR381W
YBR130C YGL106W
YBR130C YKL130C
YBR131W YGL124C
YBR133C YGR041W
YBR133C YHR121W
YBR135W YDR099W
YBR135W YJL138C
YBR135W YLL050C
YBR135W YLR079W
YBR135W YLR109W
YBR135W YNL209W
YBR139W YDR087C
YBR139W YER062C
YBR139W YHR064C
YBR143C YDR191W
YBR143C YGR285C
YBR143C YHL039W
YBR143C YNL094W
YBR143C YOR188W
YBR148W YER006W
YBR148W YHR121W
YBR149W Q0070
YBR149W YBL005W
YBR149W YCR089W
YBR149W YDR229W
YBR149W YGL040C
YBR149W YJL034W
YBR149W YLR454W
YBR149W YOR257W
YBR149W YPR075C
YBR150C YLR106C
YBR151W YML028W
YBR154C YDL115C
YBR154C YDL140C
YBR154C YDL150W
YBR154C YDR156W
YBR154C YFL023W
YBR154C YGL043W
YBR154C YGL070C
YBR154C YGR005C
YBR154C YGR063C
YBR154C YGR186W
YBR154C YIL021W
YBR154C YJL140W
YBR154C YJL148W
YBR154C YLR200W
YBR154C YNL113W
YBR154C YNL248C
YBR154C YOL005C
YBR154C YOR151C
YBR154C YOR210W
YBR154C YOR224C
YBR154C YOR340C
YBR154C YOR341W
YBR154C YPL129W
YBR154C YPR110C
YBR154C YPR133C
YBR154C YPR187W
YBR155W YJR031C
YBR155W YKR048C
YBR155W YMR186W
YBR155W YNL209W
YBR159W YAL023C
YBR159W YBL060W
YBR159W YBR109C
YBR159W YCR009C
YBR159W YDR129C
YBR159W YDR174W
YBR159W YDR381W
YBR159W YGL008C
YBR159W YGR080W
YBR159W YHR121W
YBR159W YIL105C
YBR159W YIL148W
YBR159W YJL072C
YBR159W YJL123C
YBR159W YJR065C
YBR159W YKR081C
YBR159W YLL050C
YBR159W YLR005W
YBR159W YLR197W
YBR159W YLR314C
YBR159W YLR429W
YBR159W YNL055C
YBR159W YNR035C
YBR159W YOR233W
YBR159W YPL004C
YBR159W YPL146C
YBR162C YOR323C
YBR167C YHR062C
YBR167C YNL221C
YBR167C YNL246W
YBR169C YBR084W
YBR169C YDR171W
YBR169C YGR171C
YBR169C YGR241C
YBR169C YNL209W
YBR169C YOR304W
YBR169C YOR334W
YBR172C YDR381W
YBR172C YEL026W
YBR172C YGR144W
YBR172C YHR121W
YBR172C YKR048C
YBR172C YNL288W
YBR173C YBL039C
YBR173C YDR400W
YBR173C YER012W
YBR173C YER094C
YBR173C YER110C
YBR173C YGL011C
YBR173C YGL096W
YBR173C YGR135W
YBR173C YGR167W
YBR173C YGR253C
YBR173C YJL001W
YBR173C YKL206C
YBR173C YKR054C
YBR173C YLR199C
YBR173C YML092C
YBR173C YML119W
YBR173C YMR314W
YBR173C YOL038W
YBR173C YOR157C
YBR173C YOR362C
YBR175W YBL017C
YBR175W YBL086C
YBR175W YBR258C
YBR175W YDR155C
YBR175W YDR469W
YBR175W YEL034W
YBR175W YER062C
YBR175W YER122C
YBR175W YFR009W
YBR175W YGL014W
YBR175W YGL086W
YBR175W YHR029C
YBR175W YHR119W
YBR175W YJL138C
YBR175W YJR009C
YBR175W YJR094W-A
YBR175W YKL018W
YBR175W YKR056W
YBR175W YLR015W
YBR175W YLR150W
YBR175W YLR249W
YBR175W YMR083W
YBR175W YMR186W
YBR175W YNR016C
YBR175W YPL138C
YBR187W YDR381W
YBR187W YDR412W
YBR187W YOL041C
YBR187W YOR294W
YBR187W YPL217C
YBR187W YPR112C
YBR188C YGR129W
YBR188C YJR050W
YBR188C YMR213W
YBR193C YBL082C
YBR193C YBR107C
YBR193C YBR253W
YBR193C YDR308C
YBR193C YER022W
YBR193C YGL025C
YBR193C YGL151W
YBR193C YGR116W
YBR193C YGR167W
YBR193C YHR058C
YBR193C YLR150W
YBR193C YMR112C
YBR193C YNL236W
YBR193C YNR010W
YBR193C YOL051W
YBR193C YOR174W
YBR193C YOR192C
YBR193C YPR070W
YBR193C YPR168W
YBR194W YLL036C
YBR194W YPR152C
YBR195C YBL003C
YBR195C YBR088C
YBR195C YDR174W
YBR195C YDR388W
YBR195C YKR081C
YBR195C YML102W
YBR195C YPR018W
YBR197C YLR423C
YBR198C YDR145W
YBR198C YDR167W
YBR198C YDR176W
YBR198C YDR381W
YBR198C YGL014W
YBR198C YGL112C
YBR198C YGR274C
YBR198C YHL009W-B
YBR198C YJR090C
YBR198C YML015C
YBR198C YMR005W
YBR198C YMR227C
YBR198C YMR236W
YBR198C YOL148C
YBR198C YPL011C
YBR198C YPL254W
YBR211C YDR383C
YBR211C YGR179C
YBR211C YLR315W
YBR211C YPL018W
YBR212W YDR099W
YBR212W YDR304C
YBR212W YHR064C
YBR212W YIR037W
YBR212W YNL135C
YBR212W YPL037C
YBR215W YBL003C
YBR215W YDR381W
YBR215W YOR038C
YBR218C YBR109C
YBR218C YBR142W
YBR218C YBR169C
YBR218C YDR171W
YBR218C YGL062W
YBR218C YGL106W
YBR218C YLR429W
YBR218C YNL079C
YBR218C YOL088C
YBR218C YOR326W
YBR225W YGL197W
YBR225W YLR310C
YBR229C YDR221W
YBR229C YDR388W
YBR229C YEL034W
YBR229C YJL034W
YBR229C YLR150W
YBR231C YDR190C
YBR231C YDR334W
YBR231C YDR485C
YBR231C YGR002C
YBR231C YJL081C
YBR231C YLL007C
YBR231C YLR385C
YBR231C YLR399C
YBR231C YNL107W
YBR231C YPL235W
YBR234C YDL029W
YBR234C YDR127W
YBR234C YGR149W
YBR234C YIL062C
YBR234C YJR065C
YBR234C YJR066W
YBR234C YKL013C
YBR234C YLR370C
YBR234C YLR429W
YBR234C YMR276W
YBR234C YNR035C
YBR234C YOR206W
YBR245C YAL062W
YBR245C YDR121W
YBR245C YFR013W
YBR245C YGL133W
YBR245C YGL224C
YBR245C YLL021W
YBR245C YLR095C
YBR245C YLR424W
YBR245C YMR321C
YBR245C YOL006C
YBR245C YOR304W
YBR245C YPR052C
YBR247C YBL002W
YBR247C YBL003C
YBR247C YBL075C
YBR247C YBR011C
YBR247C YDR174W
YBR247C YDR319C
YBR247C YDR346C
YBR247C YDR381W
YBR247C YIL150C
YBR247C YKL109W
YBR247C YKL143W
YBR247C YLR186W
YBR247C YLR405W
YBR247C YMR210W
YBR247C YNL055C
YBR248C YBL085W
YBR248C YBR198C
YBR248C YER151C
YBR249C YKL056C
YBR251W YBR146W
YBR251W YDR041W
YBR251W YDR175C
YBR251W YDR337W
YBR251W YDR347W
YBR251W YDR381W
YBR251W YGL129C
YBR251W YGR165W
YBR251W YHL004W
YBR251W YIL093C
YBR251W YJR101W
YBR251W YJR113C
YBR251W YKL155C
YBR251W YMR188C
YBR251W YNL137C
YBR251W YNL242W
YBR251W YNL306W
YBR251W YPL118W
YBR251W YPL240C
YBR253W YDR308C
YBR253W YER022W
YBR253W YGL025C
YBR253W YGL127C
YBR253W YHR041C
YBR253W YHR058C
YBR253W YHR202W
YBR253W YIL068C
YBR253W YLR150W
YBR253W YNL209W
YBR253W YNR010W
YBR253W YOR174W
YBR253W YPR070W
YBR253W YPR168W
YBR260C YAL001C
YBR260C YGR196C
YBR260C YLL005C
YBR260C YLL021W
YBR264C YAR010C
YBR267W YBL089W
YBR267W YDR381W
YBR267W YER006W
YBR267W YER075C
YBR267W YIR039C
YBR267W YJL076W
YBR267W YKR048C
YBR267W YNL227C
YBR267W YOL012C
YBR268W YDL202W
YBR268W YGR218W
YBR268W YML025C
YBR268W YNL185C
YBR278W YCL032W
YBR278W YDR121W
YBR278W YDR174W
YBR278W YDR295C
YBR278W YDR369C
YBR278W YDR381W
YBR278W YKL104C
YBR278W YKL172W
YBR278W YMR224C
YBR278W YNL262W
YBR278W YPR052C
YBR278W YPR175W
YBR279W YAL036C
YBR279W YBR241C
YBR279W YDL157C
YBR279W YDR093W
YBR279W YDR381W
YBR279W YDR388W
YBR279W YGL207W
YBR279W YGL244W
YBR279W YGR170W
YBR279W YGR239C
YBR279W YGR285C
YBR279W YIL035C
YBR279W YIL112W
YBR279W YJL087C
YBR279W YLL063C
YBR279W YLR418C
YBR279W YML069W
YBR279W YML112W
YBR279W YMR135C
YBR279W YMR309C
YBR279W YNR001W-A
YBR279W YOL034W
YBR279W YOL145C
YBR279W YOR040W
YBR279W YOR123C
YBR279W YOR210W
YBR279W YPL009C
YBR279W YPL150W
YBR279W YPR162C
YBR281C YIL173W
YBR288C YBR079C
YBR288C YGR261C
YCL010C YBR081C
YCL010C YDR176W
YCL010C YDR392W
YCL010C YDR448W
YCL010C YOL148C
YCL010C YPL254W
YCL011C YDR138W
YCL011C YDR381W
YCL011C YER030W
YCL011C YHR167W
YCL011C YKR081C
YCL011C YLR432W
YCL011C YML062C
YCL011C YNL139C
YCL014W YBR155W
YCL014W YDR087C
YCL014W YDR099W
YCL014W YDR388W
YCL014W YEL026W
YCL014W YFR053C
YCL014W YGL245W
YCL014W YHR064C
YCL014W YJL052W
YCL014W YKR048C
YCL014W YLR058C
YCL014W YML010W
YCL014W YMR186W
YCL014W YNL209W
YCL016C YHR191C
YCL016C YMR078C
YCL016C YPL023C
YCL017C YKR064W
YCL024W YJL082W
YCL024W YKR048C
YCL024W YMR132C
YCL024W YOL097C
YCL029C YDR466W
YCL029C YGL245W
YCL029C YMR019W
YCL029C YMR134W
YCL029C YOL004W
YCL029C YOR269W
YCL031C YBR189W
YCL031C YGR090W
YCL031C YLR150W
YCL031C YOR294W
YCL031C YPR067W
YCL032W YBR185C
YCL032W YDR381C-A
YCL032W YGL157W
YCL040W YBL113C
YCL040W YBR019C
YCL040W YFL013C
YCL040W YHR121W
YCL040W YHR156C
YCL040W YJL155C
YCL040W YLR069C
YCL040W YLR249W
YCL040W YML092C
YCL040W YOR321W
YCL040W YPL217C
YCL057W YPR002W
YCR002C YCR009C
YCR002C YDL225W
YCR002C YDR507C
YCR002C YHR107C
YCR002C YJR076C
YCR002C YLR314C
YCR002C YPL167C
YCR003W YDL148C
YCR003W YML025C
YCR003W YNL254C
YCR003W YNL284C
YCR003W YOR294W
YCR003W YPL173W
YCR005C YOR323C
YCR008W YAR044W
YCR008W YBR109C
YCR008W YCR009C
YCR008W YDL053C
YCR008W YDR129C
YCR008W YDR388W
YCR008W YER025W
YCR008W YGL106W
YCR008W YGR086C
YCR008W YKR081C
YCR008W YLR175W
YCR008W YLR197W
YCR008W YLR305C
YCR008W YLR429W
YCR008W YMR229C
YCR008W YNL106C
YCR008W YOR326W
YCR008W YPL004C
YCR008W YPR171W
YCR009C YAR010C
YCR009C YCR087C-A
YCR009C YDR087C
YCR009C YDR381W
YCR009C YDR388W
YCR009C YEL026W
YCR009C YGL013C
YCR009C YGL106W
YCR009C YGR086C
YCR009C YJL052W
YCR009C YLR150W
YCR009C YLR305C
YCR009C YLR429W
YCR009C YMR192W
YCR009C YNL106C
YCR009C YOL088C
YCR009C YPL004C
YCR009C YPL249C
YCR020C-A YEL053C
YCR020C-A YPR051W
YCR020W-B YAL017W
YCR020W-B YAL062W
YCR020W-B YBL019W
YCR020W-B YBR115C
YCR020W-B YCR052W
YCR020W-B YDL147W
YCR020W-B YDR520C
YCR020W-B YFR037C
YCR020W-B YGL207W
YCR020W-B YGR275W
YCR020W-B YIL033C
YCR020W-B YIL126W
YCR020W-B YKR008W
YCR020W-B YLR033W
YCR020W-B YLR321C
YCR020W-B YLR357W
YCR020W-B YML127W
YCR020W-B YMR033W
YCR020W-B YMR091C
YCR020W-B YOL070C
YCR020W-B YOR115C
YCR020W-B YPR034W
YCR030C YBL047C
YCR030C YDR388W
YCR030C YFL010C
YCR033W YIL112W
YCR033W YKR029C
YCR043C YAL023C
YCR043C YBL002W
YCR043C YBL003C
YCR043C YBL075C
YCR043C YBR009C
YCR043C YBR159W
YCR043C YBR169C
YCR043C YCL014W
YCR043C YCL016C
YCR043C YCR009C
YCR043C YDL053C
YCR043C YDL095W
YCR043C YDR174W
YCR043C YDR381W
YCR043C YDR388W
YCR043C YDR513W
YCR043C YEL036C
YCR043C YHR121W
YCR043C YJL076W
YCR043C YJL123C
YCR043C YLR150W
YCR043C YLR429W
YCR043C YMR072W
YCR043C YNL209W
YCR043C YOL012C
YCR043C YPL146C
YCR043C YPR067W
YCR047C YBR049C
YCR047C YGL173C
YCR052W YCL040W
YCR052W YEL042W
YCR052W YFR037C
YCR052W YGR056W
YCR052W YGR275W
YCR052W YIL126W
YCR052W YKR008W
YCR052W YLR259C
YCR052W YLR321C
YCR052W YLR357W
YCR052W YMR033W
YCR052W YMR091C
YCR052W YPR034W
YCR052W YPR191W
YCR053W YBR172C
YCR053W YDR011W
YCR053W YLL034C
YCR053W YMR294W-A
YCR053W YNL048W
YCR053W YPR116W
YCR058C YJL069C
YCR058C YLR129W
YCR058C YLR222C
YCR058C YLR409C
YCR060W YDL014W
YCR060W YDR087C
YCR060W YDR190C
YCR060W YDR381W
YCR060W YDR388W
YCR060W YEL026W
YCR060W YGL106W
YCR060W YGR237C
YCR060W YHR034C
YCR060W YIL095W
YCR060W YJR009C
YCR060W YKR081C
YCR060W YKR092C
YCR060W YMR309C
YCR060W YNL106C
YCR060W YOL139C
YCR060W YOR310C
YCR060W YPL235W
YCR060W YPR171W
YCR066W YGL058W
YCR066W YJR009C
YCR066W YML085C
YCR066W YMR205C
YCR066W YOL016C
YCR071C YBL038W
YCR071C YBR223C
YCR071C YDR381W
YCR071C YDR405W
YCR071C YGR076C
YCR071C YHR029C
YCR071C YKR006C
YCR071C YLR439W
YCR071C YMR024W
YCR071C YNL284C
YCR071C YOR361C
YCR071C YPL173W
YCRX13W YBR058C
YCRX13W YER064C
YCRX13W YLR257W
YCR076C YER094C
YCR077C YBR189W
YCR077C YEL034W
YCR077C YER112W
YCR077C YER146W
YCR077C YGL056C
YCR077C YJL013C
YCR077C YJL052W
YCR077C YJL124C
YCR077C YJR045C
YCR077C YKL081W
YCR077C YMR186W
YCR077C YNL147W
YCR077C YPR074C
YCR079W YBL003C
YCR079W YBR139W
YCR079W YDR087C
YCR079W YDR388W
YCR079W YLL022C
YCR079W YOR323C
YCR081W YDR308C
YCR081W YDR443C
YCR081W YGL127C
YCR081W YPL042C
YCR084C YBL003C
YCR084C YDL126C
YCR084C YKL213C
YCR086W YDR388W
YCR086W YDR439W
YCR086W YGR126W
YCR086W YLL029W
YCR087C-A YBL003C
YCR087C-A YBR010W
YCR087C-A YLL004W
YCR087C-A YML065W
YCR090C YML105C
YCR092C YDR174W
YCR092C YMR196W
YCR092C YNL312W
YCR093W YOL100W
YDL002C YBL003C
YDL002C YBR010W
YDL002C YDR190C
YDL002C YER092W
YDL002C YFL013C
YDL002C YGL150C
YDL002C YJL081C
YDL002C YLR052W
YDL002C YOR141C
YDL002C YPL235W
YDL003W YDR381W
YDL003W YFL008W
YDL003W YJL074C
YDL003W YKR081C
YDL003W YLL023C
YDL003W YLR175W
YDL003W YLR347C
YDL007W YDL147W
YDL007W YDR363W-A
YDL007W YDR394W
YDL007W YER021W
YDL007W YFR004W
YDL007W YFR010W
YDL007W YFR052W
YDL007W YGL048C
YDL007W YHR027C
YDL007W YHR200W
YDL007W YIL075C
YDL007W YKL145W
YDL007W YMR191W
YDL007W YOR117W
YDL007W YOR259C
YDL007W YOR261C
YDL013W YBR054W
YDL013W YER116C
YDL014W YDR117C
YDL014W YLR197W
YDL014W YLR369W
YDL014W YOR310C
YDL014W YOR381W
YDL017W YDR052C
YDL017W YLR429W
YDL019C YAL026C
YDL019C YAL051W
YDL019C YAR044W
YDL019C YBL003C
YDL019C YBL075C
YDL019C YBR079C
YDL019C YDL053C
YDL019C YDL148C
YDL019C YDR060W
YDL019C YDR129C
YDL019C YDR184C
YDL019C YDR381W
YDL019C YER162C
YDL019C YGL092W
YDL019C YGL137W
YDL019C YGL216W
YDL019C YGR258C
YDL019C YHR208W
YDL019C YJL207C
YDL019C YJR009C
YDL019C YJR126C
YDL019C YKL054C
YDL019C YKR081C
YDL019C YLR407W
YDL019C YMR309C
YDL019C YOL077C
YDL019C YOR172W
YDL019C YPL146C
YDL019C YPR055W
YDL025C YMR186W
YDL031W YDR388W
YDL031W YGL245W
YDL031W YHR154W
YDL036C YAL019W
YDL036C YDL007W
YDL036C YDL097C
YDL036C YDL147W
YDL036C YHR200W
YDL040C YBR189W
YDL040C YCL059C
YDL040C YDL014W
YDL040C YDL031W
YDL040C YDR174W
YDL040C YDR381W
YDL040C YGL078C
YDL040C YHL009W-B
YDL040C YHR013C
YDL040C YHR089C
YDL040C YJL033W
YDL040C YLR175W
YDL040C YLR197W
YDL040C YML007W
YDL040C YMR229C
YDL040C YNL083W
YDL040C YNL248C
YDL040C YNL308C
YDL040C YOR253W
YDL042C YDL053C
YDL042C YDL223C
YDL042C YDR227W
YDL042C YHR121W
YDL042C YJL076W
YDL042C YKR025W
YDL042C YNL113W
YDL042C YNL151C
YDL042C YOR116C
YDL042C YOR124C
YDL042C YOR207C
YDL042C YOR210W
YDL042C YPR110C
YDL043C YAL032C
YDL043C YBL005W-A
YDL043C YBR009C
YDL043C YBR188C
YDL043C YCR063W
YDL043C YDL030W
YDL043C YDL203C
YDL043C YDR163W
YDL043C YDR174W
YDL043C YDR381W
YDL043C YDR388W
YDL043C YDR482C
YDL043C YER029C
YDL043C YGL174W
YDL043C YGR024C
YDL043C YGR074W
YDL043C YGR129W
YDL043C YHR165C
YDL043C YIL105C
YDL043C YJL203W
YDL043C YJR050W
YDL043C YKL095W
YDL043C YLR016C
YDL043C YLR147C
YDL043C YLR150W
YDL043C YLR275W
YDL043C YML049C
YDL043C YMR240C
YDL043C YMR288W
YDL043C YOR319W
YDL043C YPL151C
YDL043C YPL242C
YDL043C YPR052C
YDL044C YDR400W
YDL044C YLR139C
YDL053C YBL004W
YDL053C YDL171C
YDL053C YGL014W
YDL053C YGL173C
YDL053C YHR121W
YDL053C YNL215W
YDL053C YPR052C
YDL053C YPR067W
YDL054C YOR315W
YDL055C YAL063C
YDL055C YCL008C
YDL055C YDR083W
YDL055C YDR174W
YDL055C YDR254W
YDL055C YDR466W
YDL055C YEL055C
YDL055C YFL025C
YDL055C YFR040W
YDL055C YGL137W
YDL055C YHL009W-B
YDL055C YHR087W
YDL055C YHR103W
YDL055C YIL070C
YDL055C YIL151C
YDL055C YJL034W
YDL055C YJL039C
YDL055C YJR138W
YDL055C YKL004W
YDL055C YKR048C
YDL055C YLR035C
YDL055C YLR243W
YDL055C YLR424W
YDL055C YNL102W
YDL055C YNL225C
YDL055C YOL063C
YDL055C YOL138C
YDL055C YOR257W
YDL055C YOR375C
YDL055C YOR380W
YDL056W YJL089W
YDL056W YLR182W
YDL056W YMR063W
YDL058W YCR016W
YDL060W YBL003C
YDL060W YBL058W
YDL060W YBR189W
YDL060W YCL059C
YDL060W YCR087C-A
YDL060W YDL014W
YDL060W YDL155W
YDL060W YDR174W
YDL060W YDR381W
YDL060W YER131W
YDL060W YGL106W
YDL060W YGL122C
YDL060W YGR126W
YDL060W YHR072W-A
YDL060W YHR089C
YDL060W YHR099W
YDL060W YIL091C
YDL060W YIL095W
YDL060W YJL093C
YDL060W YJL129C
YDL060W YKL145W
YDL060W YKR081C
YDL060W YLR150W
YDL060W YLR197W
YDL060W YLR435W
YDL060W YNL106C
YDL060W YNL308C
YDL060W YOR198C
YDL060W YOR206W
YDL060W YPL146C
YDL060W YPR052C
YDL060W YPR169W
YDL070W YBL003C
YDL070W YDR087C
YDL070W YDR381W
YDL070W YEL026W
YDL070W YIL035C
YDL070W YIL036W
YDL070W YLR399C
YDL070W YOR061W
YDL074C YAL001C
YDL074C YAL022C
YDL074C YAL048C
YDL074C YBL041W
YDL074C YDL148C
YDL074C YDR174W
YDL074C YER062C
YDL074C YER164W
YDL074C YFR024C
YDL074C YGR184C
YDL074C YIL036W
YDL074C YKL035W
YDL074C YKL112W
YDL074C YLL021W
YDL074C YMR314W
YDL074C YOR362C
YDL074C YPL055C
YDL076C YBR095C
YDL076C YIL084C
YDL076C YOL004W
YDL076C YPL004C
YDL078C YAL001C
YDL078C YDR304C
YDL078C YHR121W
YDL078C YKR025W
YDL078C YML105C
YDL078C YNL113W
YDL078C YOR207C
YDL084W YBR079C
YDL084W YER105C
YDL084W YKL014C
YDL084W YKR092C
YDL084W YLR384C
YDL084W YMR309C
YDL087C YBR119W
YDL087C YGL238W
YDL087C YGR013W
YDL087C YGR074W
YDL087C YIL061C
YDL087C YKL012W
YDL087C YLR147C
YDL087C YLR275W
YDL087C YML046W
YDL090C YKL019W
YDL092W YDL051W
YDL092W YDR381W
YDL092W YDR395W
YDL092W YKL122C
YDL092W YKR048C
YDL092W YML105C
YDL092W YPL210C
YDL092W YPL243W
YDL092W YPR088C
YDL095W YAR010C
YDL095W YBL002W
YDL095W YBL003C
YDL095W YBL075C
YDL095W YBR009C
YDL095W YBR171W
YDL095W YBR283C
YDL095W YCR009C
YDL095W YDL022W
YDL095W YDL143W
YDL095W YDR129C
YDL095W YDR174W
YDL095W YDR272W
YDL095W YDR385W
YDL095W YDR388W
YDL095W YEL002C
YDL095W YER120W
YDL095W YFR053C
YDL095W YGL008C
YDL095W YGL245W
YDL095W YGR080W
YDL095W YGR266W
YDL095W YHR023W
YDL095W YIL148W
YDL095W YJL041W
YDL095W YJL117W
YDL095W YJR009C
YDL095W YLR150W
YDL095W YLR249W
YDL095W YLR429W
YDL095W YMR083W
YDL095W YMR091C
YDL095W YNL055C
YDL095W YNL138W
YDL095W YOR093C
YDL095W YOR153W
YDL095W YPL004C
YDL095W YPL226W
YDL097C YAL001C
YDL097C YAL019W
YDL097C YAL042W
YDL097C YBL017C
YDL097C YCL024W
YDL097C YCR014C
YDL097C YDL007W
YDL097C YDL013W
YDL097C YDL147W
YDL097C YDL215C
YDL097C YDR108W
YDL097C YDR180W
YDL097C YDR301W
YDL097C YDR363W-A
YDL097C YDR394W
YDL097C YDR427W
YDL097C YER021W
YDL097C YFR004W
YDL097C YFR010W
YDL097C YFR052W
YDL097C YGL048C
YDL097C YGL094C
YDL097C YGL095C
YDL097C YGL161C
YDL097C YGR161C
YDL097C YGR232W
YDL097C YHR027C
YDL097C YHR200W
YDL097C YIL075C
YDL097C YIL099W
YDL097C YJL109C
YDL097C YJR099W
YDL097C YKL027W
YDL097C YKL104C
YDL097C YKL145W
YDL097C YLR347C
YDL097C YLR421C
YDL097C YMR191W
YDL097C YNL014W
YDL097C YOR110W
YDL097C YOR117W
YDL097C YOR176W
YDL097C YOR259C
YDL097C YOR261C
YDL097C YOR367W
YDL097C YPL082C
YDL097C YPL158C
YDL097C YPL197C
YDL097C YPR108W
YDL100C YAL017W
YDL100C YBR069C
YDL100C YDR451C
YDL100C YER083C
YDL100C YER162C
YDL100C YGL150C
YDL100C YHL022C
YDL100C YHR121W
YDL100C YJL050W
YDL100C YJR140C
YDL100C YKR031C
YDL101C YGR061C
YDL101C YGR130C
YDL101C YIL022W
YDL101C YMR031C
YDL103C YBR269C
YDL103C YGL245W
YDL103C YIL075C
YDL103C YPR133C
YDL105W YBL003C
YDL105W YCL014W
YDL105W YCL054W
YDL105W YDL115C
YDL105W YDL148C
YDL105W YDR288W
YDL105W YDR365C
YDL105W YDR388W
YDL105W YDR507C
YDL105W YEL019C
YDL105W YFR053C
YDL105W YGR237C
YDL105W YHR121W
YDL105W YJL033W
YDL105W YKR048C
YDL105W YLR197W
YDL105W YLR314C
YDL105W YNL061W
YDL105W YOL034W
YDL105W YOR294W
YDL105W YOR310C
YDL105W YPL146C
YDL105W YPL217C
YDL105W YPR169W
YDL108W YDR460W
YDL108W YGR040W
YDL108W YPR056W
YDL110C YFR015C
YDL115C YBL022C
YDL115C YBR155W
YDL115C YDL140C
YDL115C YDR404C
YDL115C YGL070C
YDL115C YGL150C
YDL115C YGR005C
YDL115C YGR186W
YDL115C YHR124W
YDL115C YIL021W
YDL115C YJL140W
YDL115C YML010W
YDL115C YNL127W
YDL115C YOL005C
YDL115C YOR151C
YDL115C YOR210W
YDL115C YOR224C
YDL115C YPR187W
YDL116W YGL092W
YDL116W YIL126W
YDL116W YJR042W
YDL116W YNL287W
YDL122W Q0055
YDL122W YBR220C
YDL122W YDR291W
YDL122W YER013W
YDL122W YHR193C
YDL122W YLR086W
YDL122W YLR310C
YDL122W YMR309C
YDL122W YNL126W
YDL122W YPL024W
YDL122W YPL089C
YDL125C YDR388W
YDL126C YBL056W
YDL126C YBR170C
YDL126C YBR273C
YDL126C YCR011C
YDL126C YDL215C
YDL126C YER129W
YDL126C YGR048W
YDL126C YHR194W
YDL126C YLR347C
YDL126C YMR067C
YDL131W YBR143C
YDL131W YEL023C
YDL131W YGL086W
YDL131W YHR121W
YDL134C YAL029C
YDL134C YBR189W
YDL134C YDL014W
YDL134C YDR174W
YDL134C YEL030W
YDL134C YER032W
YDL134C YER126C
YDL134C YGL190C
YDL134C YGL251C
YDL134C YHR068W
YDL134C YHR132W-A
YDL134C YKL172W
YDL134C YKL203C
YDL134C YKR081C
YDL134C YLR106C
YDL134C YLR259C
YDL134C YLR429W
YDL134C YML109W
YDL134C YMR186W
YDL134C YMR273C
YDL134C YOL098C
YDL134C YOR198C
YDL134C YOR353C
YDL134C YOR386W
YDL134C YPL004C
YDL134C YPL146C
YDL134C YPL242C
YDL135C YDL060W
YDL135C YNL209W
YDL139C YDR172W
YDL140C YDR289C
YDL140C YDR404C
YDL140C YGL043W
YDL140C YGL070C
[truncated: 12,317 more rows]
